# Supplementary material for: MET Exon 14 Skipping and Novel Actionable Variants: Diagnostic and Therapeutic Implications in Latin American Non-Small-Cell Lung Cancer Patients
Source: Int J Mol Sci. 2024 Dec 22;25(24):13715. doi: 10.3390/ijms252413715 (PMC11677537; doi:10.3390/ijms252413715)
Supplement: Supplementary file 1 [file ijms-25-13715-s001.zip]

Archive with 14 entries (13 files):
- new supp Figure captions_R1.pdf
- new Supplementary tables .xlsx
- Supplementary Figure_S.1.png
- Supplementary Figure_S2.png
- supplementary Figure_S3.png
- Supplementary Figure_S4.png
- Supplementary figure_S5.png
- supplementary figure_S6.png
- Supplementary figure_S7.png
- Videos/
- Videos/MET H1094Y and savolitinib.mp4
- Videos/MET T992I and savolitinib.mp4
- Videos/MET wt and savolitinib.mp4
- Videos/METex14 and Savolitinib.mp4
