# Supplementary material for: MET Exon 14 Skipping and Novel Actionable Variants: Diagnostic and Therapeutic Implications in Latin American Non-Small-Cell Lung Cancer Patients
Source: Int J Mol Sci. 2024 Dec 22;25(24):13715. doi: 10.3390/ijms252413715 (PMC11677537; doi:10.3390/ijms252413715)
Supplement: Supplementary file 1 [file ijms-25-13715-s001.zip › new Supplementary tables .xlsx]

## Sheet: Table S.1
Comparison of clinical information of NSCLC patients from GENIE with the South American Cohort.
Clinical information	South America 1,560 (100%)	GENIE 18,857= (100%)
Age ranges
<40	41 (2.6)	222 (1.2)
40-45	43 (2.8)	321 (1.7)
45-50	71 (4.6)	651 (3.5)
50-55	136 (8.7)	1274 (6.8)
55-60	218 (14)	2216 (11.8)
60-65	214 (13.7)	2924 (15.5)
65-70	284 (18.2)	3520 (18.7)
70-75	266 (17)	3521 (18.7)
75-80	153 (9.8)	2418 (12.8)
80-85	90 (5.7)	1258 (6.7)
>85	44 (2.8)	532 (2.8)
Sex
Female	753 (48.3)	10,899 (57.8)
Male	807 (51.7)	7958 (42.2)
Tumor stage
stage I	105 (6.7)	NA
stage II	87 (5.6)	NA
stage III	222 (14.2)	NA
NA	173 (11.1)	NA
stage IV	973 (62.4)	NA
Tobacco use
former	812 (52.1)	NA
Never	467 (29.8)	NA
current	110 (7.1)	NA
NA	171 (11)	NA
Variant count in the eight actionable genes
< 2	1,210 (77.6)	2288 (13.8)
2 - 4	159 (10.2)	2349 (14.1)
4 - 6	40 (2.6)	2362 (14.2)
6 - 8	151 (9.6)	2070 (12.5)
8 - 10	0	1674 (10.1)
10 - 12	0	1370 (8.2)
12 - 14	0	1103 (6.6)
Ethnicity
Hispanic	65.7%	0
Non-Spanish/Non-Hispanic	0	1
Miscegenation	34.3%	0

## Sheet: Table S.2
The number of RNA reads and DNA lectures for the METex14 variant diagnosis through NGS.
RNA reads MET13:MET15	reads	DNA_variant	DNA_ coverage	range_RNA_reads
19	Low RNA reads	No	0	<25
20	Low RNA reads	No	0	<25
21	Low RNA reads	Yes	2000	<25
21	Low RNA reads	No	0	<25
22	Low RNA reads	No	0	<25
22	Low RNA reads	No	0	<25
24	Low RNA reads	No	0	<25
25	Low RNA reads	No	0	25-70
25	Low RNA reads	No	0	25-70
26	Low RNA reads	No DNA sample		25-71
28	Low RNA reads	No	0	25-70
29	Low RNA reads	No	0	25-70
30	Low RNA reads	No	0	25-70
32	Low RNA reads	No	0	25-70
33	Low RNA reads	No	0	25-70
34	Low RNA reads	Yes	88	25-70
35	Low RNA reads	No	0	25-70
35	Low RNA reads	No	0	25-70
37	Low RNA reads	No	0	25-70
43	Low RNA reads	No	0	25-70
48	Low RNA reads	No DNA sample		25-71
49	Low RNA reads	No	0	25-70
49	Low RNA reads	No	0	25-70
49	Low RNA reads	No	0	25-70
51	Low RNA reads	No	0	25-70
51	Low RNA reads	No	0	25-70
51	Low RNA reads	No	0	25-70
58	Low RNA reads	Yes	1993	25-70
59	Low RNA reads	No	0	25-70
61	Low RNA reads	No	0	25-70
69	Low RNA reads	Yes	1124	25-70
73	Low RNA reads	Yes	1849	70-119
76	Low RNA reads	Yes	1991	70-119
85	Low RNA reads	No	0	70-119
92	Low RNA reads	NO	0	70-119
111	Low RNA reads	Yes	1935	70-119
111	Low RNA reads	No	0	70-119
136	High RNA reads	No DNA sample		70-119
148	High RNA reads	No	0	120-1000
154	High RNA reads	Yes	1961	120-1000
154	High RNA reads	No	0	120-1000
180	High RNA reads	No	0	120-1000
218	High RNA reads	No	0	120-1000
277	High RNA reads	No DNA sample		120-1000
321	High RNA reads	No	0	120-1000
340	High RNA reads	No	0	120-1000
346	High RNA reads	No DNA sample		120-1000
354	High RNA reads	No	0	120-1000
463	High RNA reads	No	0	120-1000
511	High RNA reads	No	0	120-1000
537	High RNA reads	No DNA sample		120-1000
1017	High RNA reads	Yes	1972	>1,000
1040	High RNA reads	No	0	>1,000
1618	High RNA reads	Yes	526	>1,000
2110	High RNA reads	No	0	>1,000
2170	High RNA reads	No DNA sample		>1,000
2566	High RNA reads	No DNA sample		>1,000
3074	High RNA reads	Yes	1351	>1,000
3170	High RNA reads	No	0	>1,000
3480	High RNA reads	Yes	1953	>1,000
3860	High RNA reads	No DNA sample		>1,000
5541	High RNA reads	No DNA sample		>1,000
7038	High RNA reads	Yes	1909	>1,000
8807	High RNA reads	Yes	1965	>1,000
9487	High RNA reads	No	0	>1,000
10740	High RNA reads	Yes	1947	>10,000
12301	High RNA reads	No	0	>10,000
13531	High RNA reads	Yes	1964	>10,000
15716	High RNA reads	Yes	1955	>10,000
16176	High RNA reads	No DNA sample		>10,000
22807	High RNA reads	Yes	1973	>10,000
67712	High RNA reads	Yes	1979	>10,000

## Sheet: Table S.3
VUS located at MET juxtamembrane and tyrosine kinase domains
gdna	txChange	aaChange.	SIFT_pred	Mutation Taster	Polyphen2_pred	CADD13_PHRED	driver_statement (CGI)
chr7:g.116411990C>T	c.C2975T	T992I	D	D	D	32	predicted driver: tier 2
chr7:g.116415111G>A	c.G3205A	p.V1069I	D	D	P	28.7	predicted driver: tier 1
chr7:g.116417470C>T	c.C3287T	p.T1096I	D	D	D	31	predicted driver: tier 1
chr7:g.116423432G>A	c.G3707A	p.S1236N	D	D	D	26.9	predicted driver: tier 1
chr7:g.116411986C>T	c.C2971T	p.P991S	D	D	D	28.2	predicted driver: tier 1
chr7:g.116423437C>T	c.C3712T	p.H1238Y	D	D	D	27.6	predicted driver: tier 1
chr7:g.116417463C>T	c.C3280T	p.H1094Y	D	D	D	29	known in: renal_carcinoma
chr7:g.116417445C>T	c.C3262T	p.H1088Y	D	D	D	28.9	predicted driver: tier 1
chr7:g.116417466G>A	c.G3283A	p.G1095R	D	D	D	33	predicted driver: tier 1
chr7:g.116415165G>A	c.G3259A	p.G1087R	D	D	D	32	predicted driver: tier 1
chr7:g.116415165G>A	c.G3259A	p.G1087R	D	D	D	32	predicted driver: tier 1
chr7:g.116415121G>A	c.G3215A	p.G1072E	T	D	D	25.3	predicted driver: tier 1
chr7:g.116412010G>A	c.G2995A	p.E999K	T	D	P	26.4	predicted driver: tier 1
chr7:g.116411995G>A	c.G2980A	p.E994K	D	D	D	26.7	predicted driver: tier 1
chr7:g.116423482G>A	c.G3757A	p.E1253K	D	D	D	32	predicted driver: tier 1
chr7:g.116423422G>A	c.G3697A	p.E1233K	D	D	D	33	predicted driver: tier 1
chr7:g.116415150G>A	c.G3244A	p.E1082K	T	D	D	27.4	predicted driver: tier 1
chr7:g.116412042_116412067del	c.3025_3028del	p.E1009fs	A	A	A	23	predicted driver: tier 1
chr7:g.116412023A>C	c.A3008C	p.Y1003S	D	D	P	28.8	predicted driver: tier 1
chr7:g.116417457G>A	c.G3274A	p.V1092I	D	D	D	31	known in: carcinoma
chr7:g.116415114G>A	c.G3208A	p.V1070M	D	D	D	29	predicted driver: tier 1
chr7:g.116415093G>T	c.G3187T	p.V1063F	D	D	D	29.1	predicted driver: tier 1
chr7:g.116412016G>A	c.G3001A	p.V1001I	D	D	D	28.3	predicted driver: tier 1
chr7:g.116411990C>A	c.C2975A	p.T992N	T	D	D	25.1	predicted driver: tier 1
chr7:g.116412032C>T	c.C3017T	p.T1006I	D	D	D	29.4	predicted driver: tier 1
chr7:g.116412005C>T	c.C2990T	p.S997L	D	D	B	26.8	predicted driver: tier 1
chr7:g.116417515C>T	c.C3332T	p.S1111F	D	D	D	33	predicted driver: tier 1
chr7:g.116411975G>A	c.G2960A	p.R987Q	D	D	D	34	predicted driver: tier 1
chr7:g.116412026G>A	c.G3011A	p.R1004Q	D	D	D	29.9	predicted driver: tier 1
chr7:g.116411987C>T	c.C2972T	p.P991L	D	D	D	26.2	predicted driver: tier 1
chr7:g.116412040_116412046delGAAGGTA	c.3024_3028del	p.P1008fs	A	A	A		predicted driver: tier 1
chr7:g.116412000G>A	c.G2985A	p.M995I	T	D	P	25	predicted driver: tier 1
chr7:g.116411962C>T	c.C2947T	p.L983F	T	D	D	28.5	predicted driver: tier 1
chr7:g.116415118T>C	c.T3212C	p.I1071T	D	D	D	27.1	predicted driver: tier 1
chr7:g.116417463C>G	c.C3280G	p.H1094D	D	D	D	29.6	predicted driver: tier 1
chr7:g.116417451G>A	c.G3268A	p.G1090S	D	D	D	33	predicted driver: tier 1
chr7:g.116417452G>A	c.G3269A	p.G1090D	D	D	D	28.9	predicted driver: tier 1
chr7:g.116415159G>A	c.G3253A	p.G1085R	D	D	D	32	predicted driver: tier 1
chr7:g.116415160G>A	c.G3254A	p.G1085E	D	D	D	31	predicted driver: tier 1
chr7:g.116415120G>A	c.G3214A	p.G1072R	T	D	D	25.6	predicted driver: tier 1
chr7:g.116412035_116412045delTTCCAGAAGGT	c.3019_3028del	p.F1007fs	A	A	A		predicted driver: tier 1
chr7:g.116412040G>A	c.G3025A	p.E1009K	D	D	D	27.5	predicted driver: tier 1
chr7:g.116412043G>T	c.G3028T	p.D1010Y	D	D	D	28.1	predicted driver: tier 1
chr7:g.116412043G>C	c.G3028C	p.D1010H	D	D	D	24.6	predicted driver: tier 1
chr7:g.116412019G>C	c.G3004C	p.D1002H	D	D	D	28.4	predicted driver: tier 1
chr7:g.116412020A>G	c.A3005G	p.D1002G	D	D	P	25	predicted driver: tier 1
chr7:g.116417455G>A	c.G3272A	p.C1091Y	D	D	D	29.4	predicted driver: tier 1
chr7:g.116417455G>T	c.G3272T	p.C1091F	D	D	D	32	predicted driver: tier 1
chr7:g.116411971G>A	c.G2956A	p.A986T	T	D	P	26.2	predicted driver: tier 1

## Sheet: Table S.4
Drug response relative to each treatment with crizotinib, capmatinib, and savolitinib.
Tukey's multiple comparisons test	Mean Diff,	95% CI of diff,	Summary	Adjusted P Value
No-treated
Basal vs. metex14	-0.03367	-0,2254 to 0,1580	ns	0.9639
Basal vs. T992I	-0.07033	-0,2620 to 0,1214	ns	0.7538
Basal vs. H1094y	-0.03367	-0,2254 to 0,1580	ns	0.9639
metex14 vs. T992I	-0.03667	-0,2284 to 0,1550	ns	0.9541
metex14 vs. H1094y	0	-0,1917 to 0,1917	ns	> 0,9999
T992I vs. H1094y	0.03667	-0,1550 to 0,2284	ns	0.9541
Crizotinib
Basal vs. metex14	0.2908	0,09905 to 0,4825	**	0.0014
Basal vs. T992I	0.3145	0,1228 to 0,5062	***	0.0005
Basal vs. H1094y	0.2912	0,09952 to 0,4829	**	0.0014
metex14 vs. T992I	0.02372	-0,1680 to 0,2154	ns	0.9868
metex14 vs. H1094y	0.0004653	-0,1912 to 0,1922	ns	> 0.9999
T992I vs. H1094y	-0.02326	-0,2150 to 0,1684	ns	0.9875
Capmatinib
Basal vs. metex14	0.3129	0,1212 to 0,5046	***	0.0006
Basal vs. T992I	0.2961	0,1044 to 0,4878	**	0.0011
Basal vs. H1094y	0.1295	-0,06224 to 0,3212	ns	0.2785
metex14 vs. T992I	-0.01675	-0,2085 to 0,1750	ns	0.9952
metex14 vs. H1094y	-0.1834	-0,3751 to 0,008287	ns	0.0648
T992I vs. H1094y	-0.1667	-0,3584 to 0,02503	ns	0.1067
Savolitinib
Basal vs. metex14	0.2719	0,08015 to 0,4636	**	0.0029
Basal vs. T992I	0.3485	0,1568 to 0,5402	***	0.0001
Basal vs. H1094y	0.4128	0,2211 to 0,6045	****	< 0,0001
metex14 vs. T992I	0.07662	-0,1151 to 0,2683	ns	0.7023
metex14 vs. H1094y	0.1409	-0,05080 to 0,3326	ns	0.2123
T992I vs. H1094y	0.06429	-0,1274 to 0,2560	ns	0.8004
** means: p < 0.01; *** means: p < 0.001; **** p < 0.0001 and n.s means non-significant..
